# Supplementary material for: Integrated Pan-Cancer Analysis and Experimental Verification of the Roles of Retinoid-Binding Proteins in Breast Cancer
Source: Cancers (Basel). 2025 Nov 19;17(22):3706. doi: 10.3390/cancers17223706 (PMC12651014; doi:10.3390/cancers17223706)
Supplement: Supplementary file 1 [file cancers-17-03706-s001.zip]

Archive with 1 entries (1 files):
- cancers-3948508-supplementary.pdf
